# Supplementary material for: Motivation to change, coping, and self-esteem in adolescent anorexia nervosa: a validation study of the Anorexia Nervosa Stages of Change Questionnaire (ANSOCQ)
Source: J Eat Disord. 2017 Apr 17;5:11. doi: 10.1186/s40337-016-0125-z (PMC5392907; doi:10.1186/s40337-016-0125-z)
Supplement: Additional file 1: — Dataset used for the analysis in this study. (XLSX 30 kb) [file 40337_2016_125_MOESM1_ESM.xlsx]

## Sheet: ANSOCQ_JET_OPEN_DATA
CASE_NO	SEX	AGE	ANOREX_DIAG	WEIGHT	HEIGHT	BMI	BMI_zscore	AN1	AN2	AN3	AN4	AN5	AN6	AN7	AN8	AN9	AN10	AN11	AN12	AN13	AN14	AN15	AN16	AN17	AN18	AN19	AN20	ANSOQ_STAGE	ANSOCQ_total	ANSOCQ1	ANSOCQ2	SELF_ESTEEM	SELF_AWAREN	ACTIVE_COPING	AVOID_COPING	EAT1	EAT2	EAT3	BIQ1	BIQ2	EDI1	EDI2	EDI3	EDI4	EDI5	EDI6	EDI7	EDI8	EDI9
2	2	16.4877	1	54	182	16.3024	-1.9869	1.5	1	1	2	2	2	2.5	2	1	2	1	1	1	2	1	3	2	3	2	1	2	34	14.5	15.5	15	17	25	14	14	9	10	26	26	33	7	35	20	17	17	29	28	17
3	2	14.926	1	40	153	17.0874	-1.3107	3	5	1	2	3	2	3	1	1	2	1	5	1	1	2	3	3	3	3	2	2	47	24	21	15	30	13	11	24	5	10	20	15	29	20	41	36	16	33	50	21	16
4	2	14.5918	2	37	169.4	12.8936	-4.1309	1	3.5	3	4	4	5	5	3	3.5	3	2	5	3	3	2	3	5	3	3	5	3	69	33	31	4	25	23	6	4	8	12	11	20	20	8	35	36	19	18	31	25	21
5	2	13.3123	1	41	159	16.2177	-1.3269	2.33333	2	1.5	2	3	2	3	5	1.5	2	2	5	4	2	1	2.5	3	5	2	1	2	51.8333	28.3333	24	20	19	20	12	6	5	10	26	23	24	11	11	19	7	21	28	17	17
6	2	16.0822	1	38	168	13.4637	-3.8637	4	1	3.5	2	3	3.5	3	5	3	1	2.5	5	5	3	1	3.5	4.5	4.5	3	4	3	65	32.5	29	23	24	23	5	14	5	10	23	18	20	8	18	22	19	21	27	33	20
7	2	13.389	1	42	166	15.2417	-1.9459	5	2	5	5	5	2	3	3	2	2	2	2	3	2	2	3	3	2	2	2	1	57	34	18	21	35	23	9	9	10	0	33	26	32	34	25	23	27	14	50	35	5
12	2	15.5178	1	49	165	17.9982	-0.9889	1	1	1	1	1	2	2	1	1	1	1	1	1	1	1	1	1	2	1	1	1	23	10	11	6	9	20	5	14	5	10	18	30	34	15	53	37	14	21	34	32	20
15	2	12.2493	1	42	165	15.427	-1.4018	3	2.75	5	3	1.5	3	3	4	1.5	1	1	1	4	2.5	4	2	2	1	2	3.5	3	50.75	26.75	15.5	23	21	28	6	19	2	9	27	22	35	11	40	38	28	14	41	33	31
16	2	15.411	1	44	165	16.1616	-1.9143	1.5	1.5	1.5	1.5	2	2	3.5	3	2.5	3.5	1	1.5	1.5	2	1.5	2	1.5	1	3	3	2	40.5	20	15.5	11	33	26	21	34	9	18	27	22	36	23	19	22	22	22	52	26	30
17	2	16.7315	1	35	156	14.382	-3.2088	1	1	1	1	2	3	2	1	1	1	2	1	1	2	2	2	4	2	2	1	2	33	11	18	10	22	19	11	35	9	18	10	42	40	7	53	34	19	23	27	28	25
18	2	15.9096	2	50	168	17.7154	-1.187	3.5	2.66667	1	1	3	2.5	2	3.5	3	1	3	2	5	2	2	2	3.5	2	2.5	2	2	49.1667	25.6667	19.5	9	27	19	8	20	9	10	8	26	38	11	44	47	28	19	47	33	28
20	2	16.7397	1	49	166	17.782	-1.2603	3	4.5	1	4	3	3.5	3	4	2	1.5	2	2.5	2	2.5	3	4	4	3	3	3	3	58.5	27.5	23.5	11	24	18	21	19	10	6	27	22	30	33	41	38	28	27	37	29	29
22	2	16.6575	1	52	167	18.6453	-0.8656	1	4	1	1	2	1.5	3	1	1	1	2	2	1	2.5	1	2	2	2	2	2	2	35	15	17	20	26	19	9	25	10	11	25	33	40	27	50	26	24	16	36	34	29
23	2	16.7397	1	50	168	17.7154	-1.2883	1	3	1	1	2	1	2	3.5	2.5	1	1	1.5	3	2.5	1	1	1	1	2	2	2	34	19.5	12	23	24	10	9	14	1	3	44	21	26	13	32	24	21	20	26	23	15
24	2	16.3479	1	44	159	17.4044	-1.3964	2	3	1	4	4	3	3	3	1	5	3	3	1	5	1	4	3	1	5	1	3	56	27	26	29	22	24	5	9	1	15	33	16	24	11	24	21	21	12	29	14	16
26	2	14.7205	1	49	166	17.782	-0.9362	1	3.25	1	1	2	1	2	1	1	1	1	1.5	1	2	1	1	3	1	1	2	1	28.75	13.75	12.5	9	23	14	21	32	7	6	12	39	37	19	39	36	24	25	32	26	28
29	1	17.2356	1	47	175	15.3469	-3.1194	3	3	3	3	3	1	1	4	3	3	1	5	4	1	1	5	1	2	2	2	3	51	34	14	22	22	23	10	0	0	6	23	16	9	9	24	22	13	16	23	16	19
30	2	13.9699	1	37	153	15.8059	-1.7776	4	2	2	3.5	3	1	3	3	3.5	1	2	1	4	3	4.5	3	3.5	3	3	3	3	56	27	19.5	16	20	24	10	14	8	14	12	21	35	12	27	30	25	18	41	37	27
32	2	14.4986	1	50	172	16.901	-1.308	1	1	1	1	1	1	2	1	1	1	1.5	2	1.5	2	1	1.5	3	1.5	1	1	1	27	11.5	14	20	5	20	14	2	0	2	28	26	23	19	37	30	12	29	19	20	14
33	2	16.4082	1	47	167	16.8525	-1.683	2.5	3.5	4	2	5	2	1	4	2	2	2	4	1	2	4	3	3	4	1	5	2	57	30	19	20	22	23	12	14	5	10	18	23	15	8	27	23	13	12	27	22	9
36	2	17.3726	1	46	167	16.494	-1.948	2.5	3.33333	2	2	2	3	3.5	5	4	1	4	3.66667	5	3.5	5	5	4	4	3.5	3	3	69	30.5	29.1667	19	32	24	12	2	3	7	27	19	21	13	27	35	26	15	42	28	27
37	2	16.2219	1	43	165	15.7943	-2.2529	2.5	2.5	2	1	2.5	2	2.5	3	2	1	2	2	2	2	1	3	2.5	3	2	2	2	42.5	20.5	18	13	19	25	6	19	5	12	32	22	34	9	43	31	21	19	38	22	20
38	2	15.5836	1	46	165	16.8962	-1.5399	3	2.5	4	1	3.5	1	4	4	2	1	1	2	2.5	2	3	4	3	2	1	1	2	47.5	25.5	16	33	13	22	0	14	9	8	23	24	35	16	29	24	14	20	26	18	24
39	2	17.0548	2	46	161	17.7462	-1.3034	1	2	1	2	4	2	2.5	2.5	1	2	1.5	1	2	2	1.5	2	2	2	1	2	2	37	18.5	14	17	19	18	18	23	7	9	37	22	33	17	37	28	24	20	35	21	24
40	2	15.5836	1	39	150	17.3333	-1.3218	3.5	2.75	4	2	2	2	3	5	5	5	5	1	3	1	2	3	3	1	1	1	2	55.25	33.25	17	32	15	22	8	0	0	0	36	18	7	7	13	22	12	10	13	21	9
41	2	16.6548	1	48	164	17.8465	-1.2196	1	4	1	2	1	2	2	1	1	1	2	2	1	2	1	2	1	2	2	1	2	32	15	15	20	29	19	12	18	7	5	24	33	40	7	45	25	22	22	25	24	20
42	2	15.3315	1	40	160	15.625	-2.2192	3	3.33333	4	3.5	5	4	3	4	3	3	2	3.33333	4	3.5	3	3	3.5	2	2	1	3	63.1667	36.1667	23.3333	26	19	25	6	4	0	6	9	15	19	8	28	19	16	14	23	22	18
44	2	15.2438	1	52	170	17.9931	-0.9468	3	3	1	2	3	2	4	3	1	5	2	3	4	3	4	2.5	3	3	3	1	3	55.5	28	23	25	24	24	6	15	7	15	40	16	33	7	36	17	31	10	34	16	20
45	2	16.9945	1	39	168	13.818	-3.6409	3	3	4	4	4	3	4	3	4	3	3	3	1	4	3	4	3	3	3	3	3	65	32	26	31	6	12	12	17	1	13	23	11	27	6	33	16	18	21	25	15	14
46	2	15.5808	1	42	158.3	16.7605	-1.6134	2	2	2	2	2	3	4	4	2	1	4	4	5	3	1	2	2	2	1	2	3	50	26	23	8	22	14	15	16	9	10	14	23	34	23	44	39	12	28	37	35	28
47	2	16.4466	1	46	164	17.1029	-1.555	2	2	2	2	2	4	4	5	4	2	3	2	5	5	1	2	3.5	4	3	2	3	59.5	28	28.5	18	22	20	10	11	4	8	28	20	18	7	29	29	12	18	24	24	16
48	2	15.8027	1	51	172	17.239	-1.4072	1.5	1	1	1	2	2	1	1	1	1	2	2	1	3	2	3	2	3	2	1	2	33.5	12.5	17	33	17	24	7	34	8	18	31	20	40	14	49	16	15	12	29	20	20
49	2	15.189	1	43	158	17.2248	-1.2985	1	5	3	5	3.33333	2.5	3	4	3	1	1	2	4	2	1	3	2.5	2	2	1	3	51.3333	31.3333	17	21	20	27	20	27	7	8	22	22	38	14	38	31	14	21	36	25	23
50	2	18.3726	1	47	169	16.456	-2.0043	2	2	2	2	3	3	2.5	2	2	1	2	2	1	2	1	2	2	1	2	1	2	37.5	19	16.5	16	26	20	12	30	10	11	17	23	42	25	42	23	20	20	31	31	32
52	2	15.4274	1	50	171	17.0993	-1.4075	2	3	1	2	3	2	2	4	1	1	2	2	2	4	3	1	1	2	2	2	2	42	21	17	28	25	23	7	13	2	10	34	21	34	14	31	13	17	11	28	26	18
53	2	15.9096	1	45	161	17.3604	-1.3603	1	1	1	1	1	2	2	3.5	1	1	1	2	1	3	1	3	2.5	1	2	1	2	32	13.5	15.5	28	15	20	16	14	7	4	38	25	32	16	29	22	17	20	22	22	19
55	1	16.7014	1	58	184	17.1314	-1.7993	3.5	3.5	4	3.5	3.5	1	1	3.5	3.5	3.5	1	2	3	1	3	3	3	1	1	1	2	49.5	33.5	11	23	14	10	20	1	0	6	36	25	10	11	29	27	12	20	20	22	18
56	2	16.1507	1	49	167	17.5697	-1.2933	3.33333	4	1	2	3.5	1	3.5	3.66667	1	3	1	3	1	3	3	3.5	1	3.5	3	3	3	51	25.5	19	19	27	20	13	7	3	8	36	20	26	7	26	27	18	15	35	26	21
58	2	14.1397	1	40	155	16.6493	-1.35	1	1	1	2	1	2	1	1	1	1	1	1	1	1	1	1	1	2	2	2	1	25	11	11	15	18	14	12	30	1	16	31	29	27	13	33	27	19	19	31	25	20
61	2	14.7205	2	42	160	16.4062	-1.6333	1	3	1	4	3	3	3	1	1	1	1	2	3	2	2	2	3	2	2	2	2	42	20	18	18	27	20	20	12	12	3	23	28	36	35	42	32	18	19	45	35	25
62	2	15.9726	1	39	160	15.2344	-2.5576	3	3	4	3	5	3	5	5	4	3	4	5	5	5	1	5	5	1	1	1	4	71	40	29	30	17	27	4	0	0	10	40	21	14	13	24	17	13	16	22	22	6
63	2	14.6712	1	44	172	14.8729	-2.5635	1.5	1	1	1	1	2	2	2	1.5	1	1	1	1.5	2	2	2	2	2	5	4	2	36.5	12.5	17	14	30	24	1	39	9	18	34	22	39	19	53	26	19	16	35	26	23
64	2	16.5699	2	39	160	15.2344	-2.6289	3.5	3	3	4	4	4	5	4	3	2	4	2	5	2	2	4	3	3	3	1	3	64.5	33.5	26	22	25	20	7	6	8	10	12	10	15	7	34	31	13	20	39	18	15
65	2	15.0932	1	40	152	17.313	-1.2413	1	1	1	1	1	2	3	1	1	1	1	2	1	1	1	1	1	1	1	1	1	24	11	12	7	23	20	12	14	0	12	13	34	28	7	43	25	14	14	21	18	13
66	2	14.4521	1	42	157	17.0392	-1.2144	1	1	1	1	1	2	1	1	1	1	1	1	1	1	1	1	1.5	2	1	3	1	24.5	10	10.5	17	23	11	12	12	4	5	31	33	30	19	49	26	23	20	31	17	22
69	2	14.2685	1	40	164	14.8721	-2.4538	1	1	1	1	1	2	2	3	3	1	1	2	3	1	1	2	3	1	1.5	3	2	34.5	17	13.5	18	22	20	12	7	0	10	22	31	20	13	24	28	14	28	24	32	17
70	2	14.6932	1	39	157	15.8221	-1.9537	3.5	3.66667	3.5	3.5	3.5	1	1	4	4	4	4	4	3.33333	1	3.5	5	5	3.5	1	1	3	63	37	20.5	27	17	22	11	2	0	1	17	17	8	7	21	16	12	17	16	24	12
71	1	13.1808	1	42	165	15.427	-1.6921	4	4	4	4	4	4	1	5	4	4	1	2	5	1	1	1	3	1	1	1	3	55	40	14	36	1	20	12	1	3	10	24	13	7	7	17	12	9	9	17	16	10
72	2	12.3589	1	41	165	15.0597	-1.6683	4	3	3	3	3	4	4	3	3	2	1	4	3	2	1	3	4	1	3	1	3	55	31	23	21	20	20	19	14	5	10	32	21	23	17	38	22	19	19	31	14	20
73	2	14.7041	1	44	164	16.3593	-1.6411	1	1	1	1	2	1	2	1	1	1	1	2	1	1	1	2	2	2	1	1.5	1	26.5	12	12	22	18	20	12	14	2	12	13	10	34	14	35	25	17	23	27	20	18
74	2	15.6849	1	46	164	17.1029	-0.9684	2.66667	1	2	3.5	3.5	2	3	3.5	1	5	3	5	3	2	1	5	1	2	1.5	1	2	51.6667	30.1667	19.5	26	17	23	4	10	5	17	33	17	19	7	21	14	20	8	25	13	17
75	2	16.1562	1	45	164	16.7311	-1.70161	1	1	1	3	5	3	4	2	5	1	4	5	5	5	2	3	3	2	2	2	2	59	29	28	19	25	20	12	22	0	13	23	35	39	12	51	30	36	16	36	28	27
77	2	16.9205	2	46	163	17.3134	-1.4996	1	1	1	1	1.5	2	4	1	1	1	2	2	2	2	1	2	1	4	3	1	2	34.5	12.5	20	5	28	23	6	27	8	9	21	32	33	6	49	39	30	22	30	23	25
79	2	16.3452	1	45	162	17.1468	-1.5201	4	2	2	1	3	2	2	1	1	4	1	2	4	3	4	3	2.5	3	2	1	2	47.5	24	17.5	11	25	15	14	14	11	19	21	28	35	22	40	34	29	26	42	33	29
83	2	16.4027	1	50	170	17.301	-1.4552	2.5	2.5	2.5	2.5	3	2.5	4	5	2.5	2	2	2.5	1	5	4	3	3.66667	5	1	4	3	60.1667	26	25.6667	25	22	20	14	11	5	10	36	15	25	14	21	27	18	21	30	26	22
84	2	16.5507	1	48	167	17.2111	-1.5178	2.5	2	2	3	4	2	3	3.5	3	1.5	1.5	2	3.5	2	2	2	2	2	2	2.5	2	48	27	16.5	9	28	19	8	28	9	8	19	22	36	12	40	36	19	19	42	26	23
85	2	15.7178	1	40.3	159.5	15.841	-2.1567	3.5	3.25	3	3.5	4	2	1	5	3.5	3.5	1	4	3.5	2.5	2	3	3	2	2	2	3	57.25	36.75	17.5	18	21	20	15	1	6	7	22	12	10	11	24	25	19	16	29	21	19
87	2	16.5151	1	36	160	14.0625	-3.4258	3	3	3	3	3.5	4	3	3.5	3	2.5	3.5	2.5	3	3	3	3	3	3.5	3.5	1	3	60.5	30	26	28	27	23	12	6	3	11	32	12	27	13	23	24	13	19	46	26	23
89	2	17.0137	1	45	170	15.5709	-2.4488	2.5	2.5	1	3	3.5	2	3	3	1	3	2	1	2	3	1	3	2	3	2	2	2	45.5	22.5	18	20	20	23	18	28	9	10	39	15	37	16	20	32	23	22	36	20	25
90	1	17.5315	1	43	165	15.7943	-2.8496	3	3	4	4	4	1	1	4	4	2	1	1	3	1	2	2	3	4	2	3	2	52	32	14	23	25	20	21	0	0	8	27	11	15	24	27	36	31	24	32	25	17
92	2	17.0247	1	46	163	17.3134	-1.5065	2.5	2.5	3	2.5	3	4	3	3	3	2	3	2	2	2	3	3	3	3	3	4	3	56.5	25.5	23	15	27	24	4	14	9	10	23	24	28	20	34	32	16	15	30	18	25
93	2	15.3753	1	47	171	16.0733	-1.4075	3	3	2	2	2	3	3	3	3	2	2	3	3	3	2	3	3	2	2	2	3	51	26	21	25	25	19	9	10	2	11	38	17	26	9	35	19	21	17	31	22	17
94	2	14.9589	1	45	169	15.7558	-2.0667	1	1	1	1	1	1.5	2	1	1.5	1	2	1	1	2	1	2	3	2	2	3	1	31	10.5	15.5	20	22	12	3	14	7	10	26	12	29	9	40	21	17	17	35	14	6
98	2	16.874	1	34	149	15.3146	-1.3621	1	1	1	1	1	1	2.5	1	1	1	1	1	1	2	1	2	2	1	2	1	1	25.5	10	12.5	24	25	14	20	28	7	13	20	35	37	9	42	31	20	12	19	25	22
99	2	15.5507	1	55	176	17.7557	-1.1147	1	1	2	2	2	1	4	5	1	1	1	1	1	1	1	1	1	1	3	4	2	35	17	13	25	16	25	12	1	0	2	42	20	13	7	20	24	27	14	22	17	11
100	2	17.3918	1	43	156	17.6693	-1.3647	3	3	2.5	3	3	2.5	3	3.5	3.5	3	2.5	3.5	4	2	3	3	5	2.5	2.5	3.5	3	61.5	32	23.5	10	31	20	12	7	7	12	26	12	23	9	31	33	20	26	38	31	20
102	2	17.8356	1	41	152	17.7458	-1.352	3	3	3	3.5	3.5	5	1	3.5	3.5	3	3.33333	2	5	5	3.5	4	4	5	5	3.5	4	72.3333	33	30.3333	36	19	25	12	0	0	1	23	24	7	10	13	13	10	12	13	24	13
103	2	13.5973	1	46	165	16.8962	-1.044	3	3	3	3	5	1	1	5	3	5	1	5	3	1	1	1	1	1	4	1	3	51	38	15	32	14	20	12	3	0	10	40	15	7	10	14	19	11	18	14	21	14
104	2	16.4329	1	46	168	16.2982	-1.9784	2	1.5	2	3	3	2	2	2	1	1	2	1	1	2	2	2	2.5	2	2	1	2	37	17.5	15.5	5	31	13	9	35	9	19	22	23	39	17	45	45	24	33	45	37	27
105	2	13.9836	1	45	167	16.1354	-1.5841	2	2	1	2	3	2	2	3	1	1	4	2	2	3	1	2	4	1	1	3	2	42	19	19	26	13	19	12	19	3	10	33	20	29	13	34	26	14	22	24	28	21
107	2	16.4082	1	47	168	16.6525	-1.7881	1	1	1	2	2	2	1	1	1	1	1	1	1	1	1	1	1	1	1	1	1	23	12	9	11	20	19	16	31	9	19	14	23	40	12	38	39	19	26	52	28	26
108	2	13.0795	1	48.5	165	17.8145	-0.4448	1	2	2	2	3	2	1	4.5	4	5	1	4	3	3	3	5	3	1	1	1	2	51.5	30.5	16	20	10	19	8	14	5	3	27	4	8	7	9	7	5	9	9	10	6
109	1	16.6192	1	55.9	181	17.063	-1.8192	1	1	1	1	1	2	3	3	2	1	2	2	1	3	2	3	3	3	4	2	2	41	14	22	20	21	20	12	14	7	12	28	21	29	13	37	37	14	24	44	38	27
110	2	13.5562	1	44	153	18.7962	-0.1792	1	1	1	5	1	1	2	1	1	1	1	1	1	2	1	2	1	1	2	1	1	28	14	11	12	21	18	14	21	3	9	20	33	40	9	52	34	14	23	30	30	26
112	2	17.0877	1	48.5	173	16.205	-2.0849	1.5	3	1	3	2	3	4	3	2	2	2	3	1	3	1	3	2	3	2	1	2	45.5	21.5	22	24	21	18	18	13	7	12	40	18	35	18	26	30	30	21	31	22	26
113	2	17.1534	1	35	157	14.1994	-3.3527	2.5	3	1	1.5	2	1	3	4	1	1	2	2.5	4.5	2	2.5	3	3.5	2	3	3	2	48	23	19	12	25	11	23	24	8	20	19	25	35	17	37	41	31	32	49	38	29
117	2	15.7452	1	45	160	17.5781	-1.2278	2	2	1	2	3.5	3	2.5	4	3	1.5	2	2.5	4	2	1	1.5	1	1.5	1.5	1.5	2	43	25.5	16	21	26	12	22	2	2	10	34	19	19	8	25	21	16	19	25	26	18
118	2	13.4603	1	42	160	16.4062	-1.2768	3.5	4	4	5	5	3	5	5	5	1	4	5	4	5	1	4	1	2	3	1	4	70.5	41.5	28	17	17	20	12	1	0	1	39	24	15	7	27	23	18	16	27	25	14
122	2	13.4767	1	44	162	16.7657	-1.0844	1	1	1.5	1	1	2	5	5	3	3	3	1	1	1	5	1	1	3	2	1	2	42.5	18.5	18	34	32	26	11	2	0	3	37	22	17	10	27	20	13	12	21	25	13
124	2	17.7342	2	51	167	18.2868	-1.106	1	3	1	5	1	2	4	1	1	1	1	2	1	2	1	2	3	3	2	3	2	40	17	19	10	22	20	12	15	6	3	28	26	31	25	44	42	10	26	34	27	23
125	2	15.0219	1	44	168.3	15.534	-2.208	2.5	1	2	1	3.5	3.5	3.5	4	2.5	4	1	2	5	3	2	4	3	3	3	2	2	55.5	27.5	22	22	23	17	11	3	3	5	29	17	18	7	19	28	24	23	31	29	21
128	2	14.0164	1	40.7	155	16.9407	-1.15007	1	1	4	4	1	4	1	4	2	1	1	1	1	3	1.5	2	1	2	2	2	2	39.5	20	15	19	13	6	19	17	6	6	31	21	19	7	28	33	16	25	24	37	18
129	2	16.5534	1	46	168	16.2982	-1.9952	3	2	3	3	3	4	4	3	4	4	4	4	3	5	1	3	3	5	3	1	3	65	32	32	27	19	28	20	1	0	5	34	24	18	8	23	14	18	10	21	25	13
130	2	16.8959	1	43	173	14.3673	-3.2239	4	4	2	4	3	3	3	3	4	3	3	4	5	3	2	4	4	3	3	3	3	67	36	26	17	23	21	13	3	6	11	26	17	24	10	27	32	18	21	36	27	21
131	2	16.8247	1	45	160	17.5781	-1.3621	2.5	3	2.5	1	4	2	3	4	2	2	3	2	3	2.5	1	3	2	2	3	1	2	48.5	26	19.5	20	24	22	10	17	7	10	29	24	29	12	33	26	19	24	32	29	19
134	2	18.5507	2	49	170	16.955	-1.7582	2	4	2	1	2.5	2	4	5	2	1	1	5	5	5	1	5	5	1	4	5	3	62.5	29.5	27	21	14	20	13	18	5	14	39	25	35	11	47	22	32	21	24	31	28
135	2	16.1808	1	46	170	15.917	-2.1665	3	2.33333	4	3	2.5	3	3	3	2.5	2	2.5	3	3.5	2.5	2.5	2	3	3	3	3	3	56.3333	28.8333	23	13	31	20	12	28	7	13	23	24	38	14	41	26	27	17	37	20	30
137	2	16.0411	1	37	167.3	13.2193	-4.0577	3	2.5	3.5	4	3.5	2.5	3.5	3.5	3.5	2	3	3	3.5	3	3.5	3.5	3.5	1	1	2	3	58.5	32	20.5	20	20	24	6	12	9	18	17	14	24	7	38	31	8	13	19	18	20
139	2	11.9863	1	33.4	150	14.8444	-1.6865	2.5	4	1	3	2	1	2	1	1	1	4	1	4	1	4	4	1	2	1	1	2	41.5	20.5	13	16	17	22	17	30	3	15	32	19	37	9	47	26	17	12	22	15	25
140	2	16.1644	1	47	172	15.887	-2.1841	1	1	2	2	2	1	4	5	2	3	3	2	5	1	2	2	5	1	1	1	2	46	25	18	23	20	4	20	2	0	1	29	27	17	12	30	27	24	28	26	26	22
142	2	14.2219	1	40.5	158	16.2234	-1.6105	3	2.66667	1	1	3.5	2.5	3	5	3	2	1.5	2	5	2	2	2	2	2	3	3	2	51.1667	28.1667	18	17	31	10	10	23	10	8	36	22	34	17	41	28	21	25	48	43	25
145	2	14.0274	1	46.6	172.5	15.6606	-1.8685	3	2	2	2	3	2.5	3	4	2.5	3	2.5	2.5	3	3	1	2.5	4	2	3	1	3	51.5	27	22.5	25	24	23	15	12	9	10	20	18	21	8	33	14	18	8	17	32	10
[truncated: 7 more columns]
